# Supplementary material for: Physical fitness and motor ability parameters as predictors for skateboarding performance: A logistic regression modelling analysis
Source: PLoS One. 2024 Feb 8;19(2):e0296467. doi: 10.1371/journal.pone.0296467 (PMC10852284; doi:10.1371/journal.pone.0296467)
Supplement: S1 Datasets — (XLSX) [file pone.0296467.s001.xlsx]

## Sheet: Skate_first model
Clusters	SBJ	Sit-up	Plank	Single-leg	Stork Balance	SEBT	Vertical Jump
HPS	2.2	25	66	35.63	20.69	70.985	0.82
HPS	2.2	29	56	25.13	20.15	70.0067	0.86
HPS	2.41	24	127.2	43.42	19.38	70.6533	0.88
HPS	2.2	28	94.8	31.15	22.88	60.8133	0.7
LPS	2.23	35	64	28.89	27.84	81.4	0.827
HPS	2.65	35	31	38.05	27	63.06	1.14
HPS	2.56	40	81.6	23	24.8	72.195	1.11
LPS	2.2	25	74.4	17.56	20	72.14	0.87
LPS	2.3	19	37	15.2	5.36	65.61	0.92
HPS	2.6	26	26.73	25.38	27.27	77.31	1.1
HPS	2.5	30	22.31	27.34	27	77.78	0.84
HPS	2.8	36	54	23.49	32	79.8483	1.297
LPS	2.467	22	83.4	18.66	16.29	65.27	1.25
LPS	1.957	25	59	16.8	12.24	64.47	0.897
LPS	2.31	23	23.07	14.1	13.51	70.68	0.763
HPS	2.633	25	78	68.79	30.41	82.56	1.133
HPS	2.01	32	121.8	54.39	26.49	82.545	0.733
HPS	2.277	32	50.62	70.05	29.85	75.0867	0.883
HPS	2.65	28	81	26.45	38.94	85.54	1.477
HPS	2.323	23	45.25	23.58	25.49	78.89	0.693
HPS	2.503	29	89.4	65.29	38.02	76.5317	0.783
HPS	1.687	20	55.14	26.35	17.26	72.4	0.71
HPS	2.557	28	88.2	36.93	25.34	91.29	1.35
HPS	2.85	38	64.8	57.7	20.94	80.5567	1.34
HPS	1.977	28	51.21	14.74	19.27	73.5017	0.853
HPS	2.043	24	69	44.65	17.38	79.76	0.797
LPS	2.067	20	42.5	18.66	12.91	82.56	0.817
LPS	1.943	17	43.6	16.23	7.73	60.08	0.85
LPS	2.26	27	67	25.9	13.39	61.175	0.8
HPS	2.383	24	58.69	22.34	25.71	66.2783	0.9
HPS	2.197	29	63	20.25	26.59	69.175	0.99
LPS	1.583	19	43.6	15.81	18.72	59.165	0.6
HPS	2.52	24	87.6	27.88	64.76	75.58	1.025
HPS	1.937	25	121.8	54.59	19.31	68.005	0.733
HPS	2.39	37	96	57.56	52	75.27	0.96
LPS	2.15	26	61.2	24	12.37	71.4	0.94
LPS	1.95	29	43.4	18.96	14.79	71.4	1.05
HPS	2.05	29	121.8	62.31	27.95	80.46	0.96
HPS	1.97	35	69.9	29.24	25.03	80.46	0.92
HPS	2.03	32	33.1	13	15.91	80.46	1
HPS	2.15	25	100.6	23.26	27.21	74.34	0.94
HPS	2.5	20	64.8	69.18	23.93	75.27	0.91
